# Supplementary material for: Integrated Single-Cell and Spatial Transcriptomic Analysis Reveals the Immunoregulatory Role of MIF Signaling in Colorectal Cancer
Source: Genes (Basel). 2026 Jul 17;17(7):817. doi: 10.3390/genes17070817 (PMC13409827; doi:10.3390/genes17070817)
Supplement: Supplementary file 1 [file genes-17-00817-s001.zip]

Archive with 1 entries (1 files):
- genes-4385696-supplementary.pdf
